# Supplementary material for: Exo-miRExplorer: A Comprehensive Resource for Exploring and Comparatively Analyzing Exogenous MicroRNAs
Source: Front Microbiol. 2017 Feb 1;8:126. doi: 10.3389/fmicb.2017.00126 (PMC5285362; doi:10.3389/fmicb.2017.00126)
Supplement: Table S1 — List of plant-derived miRNAs in exo-miRExplorer. [file Table1.XLSX]

## Sheet: plant_miRNAs_in_human
Accession Number	miRNA Name	Observed Time	Source Kingdom	Sequence
MIMAT0037152	ata-miR168-5p	95	Viridiplantae	TCGCTTGGTGCAGATCGGGAC
MIMAT0001666	sof-miR168b	70	Viridiplantae	TCGCTTGGGCAGATCGGGAC
MIMAT0037159	ata-miR166d-3p	64	Viridiplantae	TCGGACCAGGCTTCATTCCCC
MIMAT0037238	ata-miR156e-5p	63	Viridiplantae	TGACAGAAGAGAGTGAGCAC
MIMAT0035834	bra-miR168c-5p	61	Viridiplantae	TCGCTTGGTGCAGGTCGGGAC
MIMAT0033909	atr-miR156c	45	Viridiplantae	TTGACAGAAGATAGAGAGCAC
MIMAT0021639	gma-miR156o	41	Viridiplantae	TTGACAGAAGAGAGTGAGCAC
MIMAT0035836	bra-miR168a-5p	29	Viridiplantae	TCGCTTGGTGCAGGTCGGGAA
MIMAT0033911	atr-miR159	26	Viridiplantae	TTTGGATTGAAGGGAGCTCTA
MIMAT0033916	atr-miR166b	26	Viridiplantae	TCTCGGACCAGGCTTCATTCC
MIMAT0025889	mdm-miR156w	22	Viridiplantae	TTGACAGAAGAGAGAGAGCAC
MIMAT0037232	ata-miR167d-5p	21	Viridiplantae	TGAAGCTGCCAGCATGATCTGA
MIMAT0037149	ata-miR172b-3p	21	Viridiplantae	AGAATCTTGATGATGCTGCAT
MIMAT0035444	sly-miR166c-3p	20	Viridiplantae	TCGGACCAGGCTTCATTCCTC
MIMAT0037108	ata-miR167e-5p	20	Viridiplantae	TGAAGCTGCCAGCATGATCTA
MIMAT0033947	atr-miR535	19	Viridiplantae	TGACAACGAGAGAGAGCACGC
MIMAT0016359	gso-miR3522a	18	Viridiplantae	TGAGACCAAATGAGCAGCTGA
MIMAT0037242	ata-miR164c-5p	17	Viridiplantae	TGGAGAAGCAGGGCACGTGCA
MIMAT0027172	lus-miR166b	14	Viridiplantae	TCGGACCAGGCTTCATCCCCC
MIMAT0025328	pde-miR166b	13	Viridiplantae	TCGGACCAGGCTTCATTCC
MIMAT0031803	cpa-miR167c	12	Viridiplantae	TGAAGCTGCCAGCATGATCTT
MIMAT0031799	cpa-miR166d	12	Viridiplantae	TCGGACCAGGCTTCATTCCCG
MIMAT0037192	ata-miR528-5p	11	Viridiplantae	TGGAAGGGGCATGCAGAGGAG
MIMAT0035839	bra-miR319-3p	10	Viridiplantae	TTGGACTGAAGGGAGCTCCCT
MIMAT0037168	ata-miR396e-5p	10	Viridiplantae	TTCCACAGCTTTCTTGAACTG
MIMAT0025885	mdm-miR156s	10	Viridiplantae	CTGACAGAAGATAGAGAGCAC
MIMAT0031515	ppe-miR535b	10	Viridiplantae	TGACGACGAGAGAGAGCACGC
MIMAT0035831	bra-miR162-3p	9	Viridiplantae	TCGATAAACCTCTGCATCCAG
MIMAT0037140	ata-miR390-5p	9	Viridiplantae	AAGCTCAGGAGGGATAGCGCC
MIMAT0030086	bdi-miR159b-3p.1	9	Viridiplantae	TTTGGATTGAAGGGAGCTCTG
MIMAT0026165	cme-miR166g	9	Viridiplantae	TCGGACCAGGCTTCATTCCC
MIMAT0016358	gso-miR1507b	9	Viridiplantae	TCTCATTCCATACATCGTCTGA
MIMAT0017442	aly-miR161-5p.1	8	Viridiplantae	TTGAAAGTGACTACATCGGGG
MIMAT0037237	ata-miR9863b-3p	8	Viridiplantae	TGAGAAGGTAGATCATAATAGC
MIMAT0016362	gso-miR1509a	8	Viridiplantae	TTAATCAAGGAAATCACGGTCG
MIMAT0005215	smo-miR156c	8	Viridiplantae	TTGACAGAAGAAAGAGAGCAC
MIMAT0035873	bra-miR172c-3p	7	Viridiplantae	AGAATCTTGATGATGCTGCAG
MIMAT0033930	atr-miR319c	7	Viridiplantae	TTGGACTGAAGGGAGCTCCC
MIMAT0000639	osa-miR166e-3p	7	Viridiplantae	TCGAACCAGGCTTCATTCCCC
MIMAT0022751	cme-miR168	7	Viridiplantae	TCGCTTGGTGCAGGTCGGGA
MIMAT0017409	aly-miR156g-5p	7	Viridiplantae	CGACAGAAGAGAGTGAGCAC
MIMAT0026159	cme-miR156g	7	Viridiplantae	TGACAGAAGAGAGGGAGCAC
MIMAT0035509	bdi-miR156j	7	Viridiplantae	TGACAGAAGAGAGAGAGCAC
MIMAT0018452	csi-miR166d	7	Viridiplantae	TCGGACCAGGCTTCATTCCCT
MIMAT0035813	tae-miR9666b-3p	7	Viridiplantae	CGGTTGGGCTGTATGATGGCGA
MIMAT0023247	gma-miR166m	6	Viridiplantae	CGGACCAGGCTTCATTCCCC
MIMAT0024659	nta-miR167c	6	Viridiplantae	TGAAGCTGCCAGCATGATCTGG
MIMAT0037170	ata-miR396c-5p	6	Viridiplantae	TTCCACAGCTTTCTTGAACTT
MIMAT0004354	ppt-miR319e	6	Viridiplantae	CTTGGACTGAAGGGAGCTCCC
MIMAT0027124	lus-miR167a	6	Viridiplantae	TGAAGCTGCCAGCATGATCTC
MIMAT0032774	ath-miR8175	6	Viridiplantae	GATCCCCGGCAACGGCGCCA
MIMAT0031453	ppe-miR167d	6	Viridiplantae	TGAAGCTGCCAGCATGATCTTA
MIMAT0037204	ata-miR9674a-5p	6	Viridiplantae	ATAGCATCATCCATCCTACCC
MIMAT0037131	ata-miR5168-3p	6	Viridiplantae	TCGGACCAGGCTTCAATCCCT
MIMAT0031249	stu-miR166a-5p	5	Viridiplantae	GGAATGTTGTCTGGCTCGAGG
MIMAT0027235	lus-miR159c	5	Viridiplantae	TTTGGATTGAAGGGAGCTCTT
MIMAT0020738	bdi-miR162	5	Viridiplantae	TCGATAAACCTCTGCATCCGG
MIMAT0012558	aqc-miR166c	5	Viridiplantae	TCGGACCAGGCTTCATTCCT
MIMAT0037206	ata-miR169d-5p	5	Viridiplantae	CAGCCAAGGATGACTTGCCGG
MIMAT0031800	cpa-miR166e	5	Viridiplantae	GGACCAGGCTTCATTCCCC
MIMAT0031153	ama-miR156	5	Viridiplantae	CTGACAGAAGAGAGTGAGCAC
MIMAT0014333	ghr-miR172	5	Viridiplantae	AGAATCCTGATGATGCTGCAG
MIMAT0020279	ssp-miR827	5	Viridiplantae	TTAGATGACCATCAGCAAACA
MIMAT0004365	ppt-miR894	5	Viridiplantae	CGTTTCACGTCGGGTTCACC
MIMAT0035835	bra-miR168c-3p	5	Viridiplantae	CCCGCCTTGCATCAACTGAAT
MIMAT0020939	gma-miR1510b-5p	5	Viridiplantae	AGGGATAGGTAAAACAACTACT
MIMAT0025490	hci-miR156a	5	Viridiplantae	TGACAGAAGAGAGTGAGTAC
MIMAT0036343	gma-miR398d	4	Viridiplantae	TGTGTTCTCAGGTCGCCCCTG
MIMAT0026153	cme-miR408	4	Viridiplantae	ATGCACTGCCTCTTCCCTGGC
MIMAT0005015	osa-miR529b	4	Viridiplantae	AGAAGAGAGAGAGTACAGCTT
MIMAT0017603	aly-miR824-5p	4	Viridiplantae	TAGACCATTTGTGAGAAGGGA
MIMAT0020532	ath-miR5026	4	Viridiplantae	ACTCATAAGATCGTGACACGT
MIMAT0037200	ata-miR160c-5p	4	Viridiplantae	TGCCTGGCTCCCTGTATGCCA
MIMAT0035772	tae-miR9662a-3p	4	Viridiplantae	TTGAACATCCCAGAGCCACCG
MIMAT0005627	bna-miR167b	4	Viridiplantae	TGAAGCTGCCAGCATGATCTAA
MIMAT0023261	osa-miR5794	4	Viridiplantae	TGAGGAATCACTAGTAGTCGT
MIMAT0033919	atr-miR167	4	Viridiplantae	TGAAGCTGCCAGCATGATCTG
MIMAT0031496	ppe-miR397	4	Viridiplantae	TCATTGAGTGCAGCGTTGATG
MIMAT0035781	tae-miR5062-5p	4	Viridiplantae	TGAACCTTAGGGAACAGCCGCAT
MIMAT0033977	gra-miR7505b	4	Viridiplantae	ACAGCTTTAGAAATCATCCCT
MIMAT0037096	ata-miR393-5p	4	Viridiplantae	TTCCAAAGGGATCGCATTGAT
MIMAT0037249	ata-miR166c-3p	4	Viridiplantae	TCGGACCAGGCTTCATTCCTT
MIMAT0035855	bra-miR398-3p	3	Viridiplantae	TGTGTTCTCAGGTCACCCCTG
MIMAT0029200	mes-miR166i	3	Viridiplantae	TTGGACCAGGCTTCATTCCCC
MIMAT0031388	aly-miR173b-5p	3	Viridiplantae	TTCGCTTGCAGAGAGAAATCAC
MIMAT0017458	aly-miR165b-3p	3	Viridiplantae	TCGGACCAGGCTTCATCCCC
MIMAT0035815	hvu-miR156b	3	Viridiplantae	TGACAGAAGAGAGTGAGCACA
MIMAT0035780	tae-miR9662b-3p	3	Viridiplantae	TGAACATCCCAGAGCCACCGG
MIMAT0005971	osa-miR444c.1	3	Viridiplantae	TGTTGTCTCAAGCTTGCTGCC
MIMAT0005966	osa-miR1432-5p	3	Viridiplantae	ATCAGGAGAGATGACACCGAC
MIMAT0001758	sbi-miR156e	3	Viridiplantae	TGACAGAAGAGAGCGAGCAC
MIMAT0035805	tae-miR9678-3p	3	Viridiplantae	TCTGGCGAGGGACATACACTGT
MIMAT0037178	ata-miR169f-5p	3	Viridiplantae	CAGCCAAGGATGACTTGCCGA
MIMAT0022458	gma-miR1512c	3	Viridiplantae	TAACTGAACATTCTTAGAGCAT
MIMAT0037139	ata-miR5200-3p	3	Viridiplantae	TGTAGATACTCCCTAAGGCTT
MIMAT0022982	gma-miR2118b-5p	3	Viridiplantae	GGAGATGGGAGGGTCGGTAAAG
MIMAT0037138	ata-miR5200-5p	3	Viridiplantae	AAGCCTTAGTGAATATCTACA
MIMAT0035785	tae-miR9670-3p	3	Viridiplantae	AGGTGGAATACTTGAAGAAGA
MIMAT0035842	bra-miR391-5p	3	Viridiplantae	TTCGCAGGAGAGATAGCGCCA
MIMAT0000184	ath-miR163	2	Viridiplantae	TTGAAGAGGACTTGGAACTTCGAT
MIMAT0035859	bra-miR403-3p	2	Viridiplantae	TTAGATTCACGCACAAACTCG
MIMAT0033951	atr-miR2950	2	Viridiplantae	TTCCATCTCTTGCACACTGGA
MIMAT0029265	mes-miR393d	2	Viridiplantae	TCCAAAGGGATCGCATTGATCT
MIMAT0020687	bdi-miR166e-3p	2	Viridiplantae	CTCGGACCAGGCTTCATTCCC
MIMAT0017587	aly-miR408-5p	2	Viridiplantae	CAGGGAACAAGCAGAGCATGG
MIMAT0035868	bra-miR164c-5p	2	Viridiplantae	TGGAGAAGCAGGGCACGTGCG
MIMAT0017441	aly-miR161-5p.2	2	Viridiplantae	TCAATGCATTGAAAGTGACTA
MIMAT0004239	ath-miR822-5p	2	Viridiplantae	TGCGGGAAGCATTTGCACATG
MIMAT0020763	bdi-miR5054	2	Viridiplantae	TCCCCACGGTCGGCGCCA
MIMAT0029313	lja-miR167c	2	Viridiplantae	TGAAGCTGCCAGCATGATCT
MIMAT0037245	ata-miR319-3p	2	Viridiplantae	ACTGGATGACGCGGGAGCTAA
MIMAT0001035	osa-miR164e	2	Viridiplantae	TGGAGAAGCAGGGCACGTGAG
MIMAT0035453	sly-miR156e-5p	2	Viridiplantae	TGATAGAAGAGAGTGAGCAC
MIMAT0023201	gma-miR172k	2	Viridiplantae	TGAATCTTGATGATGCTGCAT
MIMAT0035778	tae-miR9666a-3p	2	Viridiplantae	CGGTAGGGCTGTATGATGGCGA
MIMAT0035235	hbr-miR9386	2	Viridiplantae	TTTGCAGTTCGAAAGTGGAAGC
MIMAT0029301	mes-miR535b	2	Viridiplantae	TGACAACGAGAGAGAGCACGG
MIMAT0016325	ahy-miR167-3p	2	Viridiplantae	AGATCATGTGGCAGTTTCACC
MIMAT0029300	mes-miR535a	2	Viridiplantae	TGACAACGAGAGAGAGCACGT
MIMAT0035702	bra-miR158-3p	2	Viridiplantae	TTTCCAAATGTAGACAAAGCA
MIMAT0004243	ath-miR827	2	Viridiplantae	TTAGATGACCATCAACAAACT
MIMAT0037214	ata-miR1432-5p	2	Viridiplantae	TCAGGAGAGATGACACCGACG
MIMAT0010167	bra-miR172b-5p	2	Viridiplantae	GCAGCACCATTAAGATTCACA
MIMAT0023227	gma-miR482e	2	Viridiplantae	TATGGGGGGATTGGGAAGGAA
MIMAT0035773	tae-miR9663-5p	2	Viridiplantae	AAGCGTAGTCGAACGAATCTG
MIMAT0035800	tae-miR7757-5p	2	Viridiplantae	ATAAAACCTTCAGCTATCCATC
MIMAT0031856	lus-miR166k	2	Viridiplantae	TCGGACCAGGCTTCATTCCCCC
MIMAT0023236	gma-miR171t	2	Viridiplantae	TTGAGCCGCGTCAATATCTCA
MIMAT0023216	gma-miR156s	2	Viridiplantae	TGACAGAAGAGAGTGAGCACT
MIMAT0026162	cme-miR396e	2	Viridiplantae	TTCCACGGCTTTCTTGAACTG
MIMAT0018341	gma-miR394a-3p	2	Viridiplantae	AGCTCTGTTGGCTACACTTT
MIMAT0013982	zma-miR164e-5p	2	Viridiplantae	TGGAGAAGCAGGACACGTGAG
MIMAT0017589	aly-miR472-5p	2	Viridiplantae	ATGGTCGAAGTAGGCAAAATC
MIMAT0035803	tae-miR5048-5p	2	Viridiplantae	TTTGCAGGTTTTAGGTCTAAGT
MIMAT0033979	gra-miR8633	2	Viridiplantae	TAAGTGAAGAAAGAGGTAGGTT
MIMAT0023612	stu-miR6027	2	Viridiplantae	TGAATCCTTCGGCTATCCATAA
MIMAT0035456	sly-miR396a-3p	2	Viridiplantae	GTTCAATAAAGCTGTGGGAAG
MIMAT0023225	gma-miR156t	2	Viridiplantae	TTGACAGAAGAAAGGGAGCAC
MIMAT0031380	aly-miR172f-5p	2	Viridiplantae	GGAGCATCATCAAGATTCACA
MIMAT0035790	tae-miR9672a-3p	2	Viridiplantae	CCACGACTGTCATTAAGCATC
MIMAT0031915	ath-miR408-5p	2	Viridiplantae	ACAGGGAACAAGCAGAGCATG
MIMAT0011061	mtr-miR166b	2	Viridiplantae	TCGGACCAGGCTTCATTCCTA
MIMAT0024740	nta-miR6149b	2	Viridiplantae	TTGATACGCACCTGAATCGGC
MIMAT0022884	osa-miR408-5p	2	Viridiplantae	CAGGGATGAGGCAGAGCATGG
MIMAT0035467	sly-miR390a-5p	2	Viridiplantae	AAGCTCAGGAGGGATAGCACC
MIMAT0003939	ath-miR780.2	2	Viridiplantae	TTCTTCGTGAATATCTGGCAT
MIMAT0020430	tcc-miR396d	1	Viridiplantae	TTCCACGGCTTTCTTGAACTT
MIMAT0033932	atr-miR319e	1	Viridiplantae	TTTGGACTGAAGGGAGCTCCT
MIMAT0000947	ath-miR397b	1	Viridiplantae	TCATTGAGTGCATCGTTGATG
MIMAT0031475	ppe-miR393b	1	Viridiplantae	TCCAAAGGGATCGCATTGATC
MIMAT0035829	bra-miR156g-3p	1	Viridiplantae	GCTCACTGCTCTATCTGTCAGA
MIMAT0037169	ata-miR396e-3p	1	Viridiplantae	GTTCAATAAAGCTGTGGGAAA
MIMAT0005110	ppt-miR1024b	1	Viridiplantae	TCTGGTTGGATTGTAGGCCTC
MIMAT0004245	ath-miR829-3p.1	1	Viridiplantae	AGCTCTGATACCAAATGATGGAAT
MIMAT0031910	ath-miR398a-5p	1	Viridiplantae	AAGGAGTGGCATGTGAACACA
MIMAT0026177	cme-miR167e	1	Viridiplantae	TCAAGCTGCCAGCATGATCTA
MIMAT0031871	ath-miR157b-3p	1	Viridiplantae	GCTCTCTAGCCTTCTGTCATC
MIMAT0004240	ath-miR823	1	Viridiplantae	TGGGTGGTGATCATATAAGAT
MIMAT0011165	mdm-miR482a-3p	1	Viridiplantae	TTCCCAAGCCCGCCCATTCCTA
MIMAT0030065	bdi-miR397b-5p	1	Viridiplantae	ATTGAGTGCAGCGTTGATGAA
MIMAT0030098	bdi-miR5163b-3p	1	Viridiplantae	TAGATATTTCAGGTTGTGTGGA
MIMAT0022845	osa-miR156b-3p	1	Viridiplantae	GCTCACTCTCTATCTGTCAGC
MIMAT0035701	bra-miR158-5p	1	Viridiplantae	CTTTGTCTATCGTTTGGAAAAG
MIMAT0035775	tae-miR9664-3p	1	Viridiplantae	TTGCAGTCCTCGATGTCGTAG
MIMAT0030084	bdi-miR159b-3p.3	1	Viridiplantae	TTTGCATGACCGAGGAGCCGC
MIMAT0035516	bdi-miR169m	1	Viridiplantae	TAGCCAAGGATGACTTGCCG
MIMAT0035798	tae-miR9675-3p	1	Viridiplantae	TTTATGATCACTCTCGTTTTG
MIMAT0024511	cca-miR156b	1	Viridiplantae	TGACAGAAGAGAGTGAGCATA
MIMAT0027097	bdi-miR529-3p	1	Viridiplantae	GCTGTACCCTCTCTCTTCTTC
MIMAT0031224	stu-miR7122-5p	1	Viridiplantae	TTATACAGAGAAACCGCTGTCG
MIMAT0025897	mdm-miR156ae	1	Viridiplantae	TGACAGAAGAAAGTGAGCAC
MIMAT0021411	osa-miR5338	1	Viridiplantae	TGAAGCTTCAGTTGGTTGTAT
MIMAT0031527	ppe-miR7122a-5p	1	Viridiplantae	TTATACAATGAAATCACGGCCG
MIMAT0021088	osa-miR5144-5p	1	Viridiplantae	TTCTTGTGCTGCTGAAGAGAC
MIMAT0026070	mdm-miR858	1	Viridiplantae	TTCGTTGTCTGTTCGACCTGA
MIMAT0026049	mdm-miR7122b	1	Viridiplantae	TTATACAGAGAAATCACGGTCG
MIMAT0020921	gma-miR172b-5p	1	Viridiplantae	GTAGCATCATCAAGATTCAC
MIMAT0020985	gma-miR168b	1	Viridiplantae	TCGCTTGGTGCAGGTCGGG
MIMAT0018494	csi-miR3952	1	Viridiplantae	TGAAGGGCCTTTCTAGAGCAC
MIMAT0024829	hvu-miR5049f	1	Viridiplantae	AATTAATATGGATCGGAGGGA
MIMAT0023214	gma-miR396j	1	Viridiplantae	ATTCAAGATAGCTGTGGAAAA
MIMAT0005959	osa-miR1425-5p	1	Viridiplantae	TAGGATTCAATCCTTGCTGCT
MIMAT0029261	mes-miR390	1	Viridiplantae	CGCTATCCATCCTGAGTTTC
MIMAT0035806	tae-miR6197-5p	1	Viridiplantae	TCTGTAAACAAATGTAGGACG
MIMAT0023191	gma-miR5785	1	Viridiplantae	TAGTGTTGTCCTGTCGAACACGGA
MIMAT0024634	nta-miR156f	1	Viridiplantae	TGACAGAAGAGAATGAGCAC
MIMAT0036987	tae-miR530	1	Viridiplantae	TGCAGTGGCATATGCAACTCT
MIMAT0022991	gma-miR397b-3p	1	Viridiplantae	TATTGACGCTGCACTCAATCA
MIMAT0018272	gma-miR4387b	1	Viridiplantae	AAGGTGTGATGGCATGACACTCTG
MIMAT0026726	mtr-miR166e-5p	1	Viridiplantae	GGAATGTTGGCTGGCTCGAGG
MIMAT0036387	gma-miR9756	1	Viridiplantae	TGAGAACTTTATCCAAACAGAG
MIMAT0032101	gma-miR2109-3p	1	Viridiplantae	GGAGGCGTAGATACTCACACC
MIMAT0016363	gso-miR2109	1	Viridiplantae	TGCGAGTGTCTTCGCCTCTGA
MIMAT0022449	gma-miR5667-3p	1	Viridiplantae	AAACAGATCTAAATGGATTCC
MIMAT0023224	gma-miR2111d	1	Viridiplantae	GTCCTTGGGATGCAGATTACG
MIMAT0021617	gma-miR5376	1	Viridiplantae	TGAAGATTTGAAGAATTTGGGA
MIMAT0021630	gma-miR408b-5p	1	Viridiplantae	CTGGGAACAGGCAGGGCACG
MIMAT0037212	ata-miR164a-5p	1	Viridiplantae	TGGAGAAGCAGGGCACGTGCT
MIMAT0021253	mtr-miR5255	1	Viridiplantae	TGACTTGATAGAGGACATGGG
MIMAT0011178	vun-miR1507b	1	Viridiplantae	TCTCATTCCATACATCGTCTG
MIMAT0022453	gma-miR5671a	1	Viridiplantae	CATGGAAGTGAATCGGGTGAC
MIMAT0027146	lus-miR171d	1	Viridiplantae	AGATATTGGTGCGGTTCAATC
MIMAT0035851	bra-miR395a-3p	1	Viridiplantae	CTGAAGTGTTTGGGGGAACTC
MIMAT0029304	mes-miR828b	1	Viridiplantae	TCTTGCTCAAATGAGTATTCCA
MIMAT0018338	gma-miR4413a	1	Viridiplantae	AAGAGAATTGTAAGTCACTG
MIMAT0021614	gma-miR403b	1	Viridiplantae	TTAGATTCACGCACAAACTTG
MIMAT0018235	gma-miR4346	1	Viridiplantae	GAAAGACCAAACGAGAAGCTGCAT
MIMAT0023167	gma-miR5770a	1	Viridiplantae	TTAGGACTATGGTTTGGACGA
MIMAT0034156	gra-miR166c	1	Viridiplantae	TATATGATCTCGGACCAGGCT
MIMAT0016356	gso-miR1510a	1	Viridiplantae	TGTTGTTTTACCTATTCCACC
MIMAT0021007	gma-miR1508c	1	Viridiplantae	TAGAAAGGGAAATAGCAGTTG
MIMAT0031790	cpa-miR160f-3p	1	Viridiplantae	GCGTATGAGGAGCCATGCATA
MIMAT0031879	ath-miR165a-5p	1	Viridiplantae	GGAATGTTGTCTGGATCGAGG
MIMAT0011170	pvu-miR159a.2	1	Viridiplantae	CTTCCATATCTGGGGAGCTTC
MIMAT0024907	gma-miR390e	1	Viridiplantae	AGCTCAGGAGGGATAGCGCC
MIMAT0011174	pvu-miR2119	1	Viridiplantae	TCAAAGGGAGTTGTAGGGGAA
MIMAT0000181	ath-miR161.1	1	Viridiplantae	TGAAAGTGACTACATCGGGGT
MIMAT0018233	gma-miR4345	1	Viridiplantae	TAAGACGGAACTTACAAAGATT
MIMAT0035522	bdi-miR399d	1	Viridiplantae	TGCCAAAGGAGATTTGCCCGG
MIMAT0020285	ssp-miR444b.2	1	Viridiplantae	TGCAGTTGTTGCCTCAAGCTT
MIMAT0035442	sly-miR9471b-3p	1	Viridiplantae	TTGGCTGAGTGAGCATCACTG
MIMAT0018160	pab-miR947	1	Viridiplantae	TATCGGAATCTGTTACTGTTTC
MIMAT0022688	sly-miR4376	1	Viridiplantae	ACGCAGGAGAGATGATGCTGGA
MIMAT0031520	ppe-miR2111d	1	Viridiplantae	TAATCTGCATCCTGAGGTTTA
MIMAT0018331	gma-miR4411	1	Viridiplantae	TTATTGTAACTAATTTGTCGGT
MIMAT0035808	tae-miR9679-5p	1	Viridiplantae	CAGAACCAGAATGAGTAGCTC
MIMAT0037197	ata-miR167f-3p	1	Viridiplantae	CAGATCATGCTGCAGCTTCAT
MIMAT0031341	stu-miR397-5p	1	Viridiplantae	ATTGAGTGCAGCGTTGATGAC
MIMAT0017517	aly-miR171b-5p	1	Viridiplantae	AGATATTAGTGCGGTTCAATC
MIMAT0022993	gma-miR408c-5p	1	Viridiplantae	CAGGGGAACAGGCAGAGCATG
MIMAT0020754	bdi-miR529-5p	1	Viridiplantae	AGAAGAGAGAGAGTACAGCCT
MIMAT0037135	ata-miR172a-3p	1	Viridiplantae	AGAATCTTGATGATGCTGCGT
MIMAT0020524	ath-miR5020a	1	Viridiplantae	TGGAAGAAGGTGAGACTTGCA
MIMAT0037257	ata-miR9674b-3p	1	Viridiplantae	TGAATTTGTCCATAGCATCAG
MIMAT0035795	tae-miR397-5p	1	Viridiplantae	TCACCGGCGCTGCACACAATG
MIMAT0031522	ppe-miR1511-3p	1	Viridiplantae	ACCTGGCTCTGATACCATAAC
MIMAT0009131	pta-miR1314	1	Viridiplantae	TCGGCCTTGAATGTTAGGAGAA
