# Supplementary material for: Exo-miRExplorer: A Comprehensive Resource for Exploring and Comparatively Analyzing Exogenous MicroRNAs
Source: Front Microbiol. 2017 Feb 1;8:126. doi: 10.3389/fmicb.2017.00126 (PMC5285362; doi:10.3389/fmicb.2017.00126)
Supplement: Table S2 — List of virus-derived miRNAs in exo-miRExplorer. [file Table2.XLSX]

## Sheet: Table S2
Source Species	miRNA	Observed Time
Epstein Barr virus	ebv-miR-BART1-5p	21 / 34
Epstein Barr virus	ebv-miR-BHRF1-1	17 / 34
Epstein Barr virus	ebv-miR-BHRF1-2-3p	11 / 34
Epstein Barr virus	ebv-miR-BART6-3p	9 / 34
Epstein Barr virus	ebv-miR-BHRF1-3	9 / 34
Epstein Barr virus	ebv-miR-BART2-3p	8 / 34
Epstein Barr virus	ebv-miR-BART15	7 / 34
Epstein Barr virus	ebv-miR-BART22	7 / 34
Epstein Barr virus	ebv-miR-BART8-5p	7 / 34
Epstein Barr virus	ebv-miR-BART2-5p	6 / 34
Epstein Barr virus	ebv-miR-BART3-3p	6 / 34
Epstein Barr virus	ebv-miR-BART4-5p	6 / 34
Epstein Barr virus	ebv-miR-BHRF1-2-5p	6 / 34
Epstein Barr virus	ebv-miR-BART12	5 / 34
Epstein Barr virus	ebv-miR-BART17-5p	5 / 34
Epstein Barr virus	ebv-miR-BART11-3p	4 / 34
Epstein Barr virus	ebv-miR-BART3-5p	4 / 34
Epstein Barr virus	ebv-miR-BART4-3p	4 / 34
Epstein Barr virus	ebv-miR-BART9-5p	4 / 34
Epstein Barr virus	ebv-miR-BART10-3p	3 / 34
Epstein Barr virus	ebv-miR-BART13-3p	3 / 34
Epstein Barr virus	ebv-miR-BART14-3p	3 / 34
Epstein Barr virus	ebv-miR-BART18-5p	3 / 34
Epstein Barr virus	ebv-miR-BART19-5p	3 / 34
Epstein Barr virus	ebv-miR-BART5-5p	3 / 34
Epstein Barr virus	ebv-miR-BART7-3p	3 / 34
Epstein Barr virus	ebv-miR-BART7-5p	3 / 34
Epstein Barr virus	ebv-miR-BART11-5p	2 / 34
Epstein Barr virus	ebv-miR-BART13-5p	2 / 34
Epstein Barr virus	ebv-miR-BART14-5p	2 / 34
Epstein Barr virus	ebv-miR-BART16	2 / 34
Epstein Barr virus	ebv-miR-BART18-3p	2 / 34
Epstein Barr virus	ebv-miR-BART21-3p	2 / 34
Epstein Barr virus	ebv-miR-BART6-5p	2 / 34
Epstein Barr virus	ebv-miR-BART8-3p	2 / 34
Epstein Barr virus	ebv-miR-BART9-3p	2 / 34
Epstein Barr virus	ebv-miR-BART17-3p	1 / 34
Epstein Barr virus	ebv-miR-BART20-3p	1 / 34
Herpesvirus of turkeys	hvt-miR-H14-3p	2 / 34
Rhesus lymphocryptovirus	rlcv-miR-rL1-1-5p	6 / 34
Rhesus lymphocryptovirus	rlcv-miR-rL1-6-3p	5 / 34
Rhesus lymphocryptovirus	rlcv-miR-rL1-6-5p	5 / 34
Rhesus lymphocryptovirus	rlcv-miR-rL1-1-3p	3 / 34
