# Supplementary material for: Exo-miRExplorer: A Comprehensive Resource for Exploring and Comparatively Analyzing Exogenous MicroRNAs
Source: Front Microbiol. 2017 Feb 1;8:126. doi: 10.3389/fmicb.2017.00126 (PMC5285362; doi:10.3389/fmicb.2017.00126)
Supplement: Table S3 — List of datasets used for exo-miRExplorer. [file Table3.XLSX]

## Sheet: Sheet1
GSM Number	Pubmed ID	Uniq Reads Number	Total Reads Number	Platform ID
GSM180335	17989254	101085	258956	GPL5061
GSM180334	17989254	108062	256708	GPL5061
GSM180329	17989254	101734	198654	GPL5061
GSM275691	18463630	308872	1365387	GPL9058
GSM180328	17989254	52137	193680	GPL5061
GSM272651	18463630	207161	746043	GPL9058
GSM180336	17989254	92016	197226	GPL5061
GSM280085	18463631	3090	5414	GPL9058
GSM388803	19328789	21743	681505	GPL9385
GSM270188	18469162	121828	3079529	GPL10223
GSM270189	18469162	79711	3136899	GPL10223
GSM270187	18469162	232458	3170708	GPL10223
GSM449725	20199675	379515	2505600	GPL9151
GSM449726	20199675	1268623	11829424	GPL9151
GSM449727	20199675	801420	10728452	GPL9151
GSM378786	19755563	16817	53000	GPL8272
GSM378785	19755563	14665	62701	GPL8271
GSM113695	16778019	65538	95277	GPL3862
GSM179088	17446352	136420	180769	GPL5050
GSM433288	19584108	1325907	4270053	GPL9185
GSM433289	19584108	392871	1063362	GPL9185
GSM433290	19584108	1359523	4708679	GPL9185
GSM433291	19584108	996730	2811143	GPL9185
GSM433292	19584108	1087541	4113056	GPL9185
GSM433293	19584108	796328	2350833	GPL9185
GSM433294	19584108	1515787	4261660	GPL9185
GSM433295	19584108	831851	4204567	GPL9185
GSM510436	20413612	107676	178263	GPL9185
GSM510437	20413612	277802	629341	GPL9185
GSM510438	20413612	443855	1024301	GPL9185
GSM510439	20413612	85481	123378	GPL9185
GSM539877	21113164	558908	1909029	GPL9250
GSM509275	21397847	1335549	4083132	GPL9250
GSM509279	21397847	777813	4813458	GPL9250
GSM539835	20605486	95462	1637451	GPL9250
GSM539836	20605486	102704	1911946	GPL9250
GSM539848	20605486	259059	4213622	GPL9250
GSM539849	20605486	133558	5013957	GPL9250
GSM539850	20605486	346235	9892174	GPL9250
GSM539853	20605486	153959	3249042	GPL9250
GSM539854	20605486	156764	3701795	GPL9250
GSM510457	20413612	30879	243561	GPL9185
GSM510458	20413612	101561	1284911	GPL9185
GSM510459	20413612	119640	1573948	GPL9185
GSM510460	20413612	28482	193351	GPL9185
GSM510461	20413612	56175	467059	GPL9185
GSM510462	20413612	133582	1439419	GPL9185
GSM510463	20413612	78324	763781	GPL9185
GSM510464	20413612	29453	136650	GPL9185
GSM510465	20413612	59410	502676	GPL9185
GSM510466	20413612	66555	551241	GPL9185
GSM510467	20413612	137248	1416691	GPL9185
GSM539867	20605486	115012	3543204	GPL9250
GSM416611	19703394	218917	3716169	GPL9185
GSM416732	19703394	191713	1944885	GPL9185
GSM307157	18692474	83639	2077282	GPL9185
GSM562836	20713509	241500	2758400	GPL9250
GSM562837	20713509	402991	3248414	GPL9250
GSM485323	21458673	364934	7514521	GPL9250
GSM485324	21458673	399495	7763684	GPL9250
GSM485325	21458673	451489	10090877	GPL9250
GSM485326	21458673	377203	8853549	GPL9250
GSM562838	20713509	451510	10090927	GPL9250
GSM314552	18923076	901446	7501068	GPL7195
GSM314553	18923076	621288	6669888	GPL7195
GSM314557	18923076	941095	9713306	GPL7195
GSM314558	18923076	22350	168618	GPL7196
GSM314559	18923076	37730	127396	GPL7196
GSM539866	20605486	316025	5817086	GPL9250
GSM307161	18692474	279565	3922837	GPL9185
GSM307160	18692474	304755	4262425	GPL9185
GSM307159	18692474	312718	3436679	GPL9185
GSM307156	18692474	184910	4172953	GPL9185
GSM475281	20022248	605159	2305940	GPL9250
GSM539868	20605486	43540	5363312	GPL9250
GSM471929	21379568	4253624	20973504	GPL9185
GSM471930	21379569	2352508	10948292	GPL9185
GSM471931	21379570	2176416	10025212	GPL9185
GSM539872	21113164	180279	6245498	GPL9250
GSM539871	21113164	94475	5808150	GPL9250
GSM640578	21183072	562683	5117948	GPL9185
GSM640579	21183072	653053	5644829	GPL9185
GSM640580	21183072	619984	5198582	GPL9185
GSM640581	21183072	555049	4751207	GPL9185
GSM539870	21113164	109574	6235728	GPL9250
GSM539869	21113164	129866	5813087	GPL9250
GSM304914	18668037	93110	1151968	GPL9185
GSM539844	20605486	200412	4874224	GPL9250
GSM539851	20605486	276663	7027100	GPL9250
GSM539852	20605486	102744	1844761	GPL9250
GSM519104	20622877	1157763	5618502	GPL9250
GSM539875	20605486	120671	7398549	GPL9250
GSM307158	18692474	304936	3152531	GPL9185
GSM510445	20413612	8509	37321	GPL9185
GSM510446	20413612	42787	310079	GPL9185
GSM510447	20413612	42080	327269	GPL9185
GSM510448	20413612	13837	56223	GPL9185
GSM510449	20413612	13837	56223	GPL9185
GSM510450	20413612	103902	976735	GPL9185
GSM510451	20413612	126639	1329730	GPL9185
GSM510452	20413612	136827	1522731	GPL9185
GSM510453	20413612	132815	1475832	GPL9185
GSM510454	20413612	132463	1457630	GPL9185
GSM510455	20413612	127111	1367379	GPL9185
GSM510456	20413612	11635	154033	GPL9185
GSM261957	18404147	623590	1568637	GPL9185
GSM261958	18404147	652493	1216443	GPL9185
GSM261959	18404147	446779	798977	GPL9185
GSM510432	20413612	1093	2368	GPL9185
GSM510433	20413612	34527	222580	GPL9185
GSM510434	20413612	29311	174854	GPL9185
GSM510435	20413612	5717	15656	GPL9185
GSM539878	20605486	179690	4011790	GPL9250
GSM539873	21113164	175108	3851399	GPL9250
GSM539874	21113164	212343	6255117	GPL9250
GSM539876	21113164	198756	6607287	GPL9250
GSM562831	20713509	686748	4525172	GPL9250
GSM539846	20605486	973921	4065226	GPL9250
GSM539847	20605486	265116	6434818	GPL9250
GSM539860	20605486	535060	7852591	GPL9250
GSM539861	20605486	425022	8843514	GPL9250
GSM539862	20605486	327430	7654899	GPL9250
GSM539864	20605486	269875	7457755	GPL9250
GSM539865	20605486	266125	7952810	GPL9250
GSM539880	21113164	362560	10301500	GPL9250
GSM562833	20713509	416788	3025429	GPL9250
GSM562830	20713509	313655	4168167	GPL9250
GSM562832	20713509	393035	4704724	GPL9250
GSM562834	20713509	375899	2726105	GPL9250
GSM562835	20713509	333127	2553243	GPL9250
GSM539837	20605486	190791	4469219	GPL9250
GSM539838	20605486	179002	3557807	GPL9250
GSM539839	20605486	384208	8347293	GPL9250
GSM539840	20605486	518993	4486118	GPL9250
GSM539841	20605486	920451	7586203	GPL9250
GSM539842	20605486	723008	7374689	GPL9250
GSM539843	20605486	289657	3364489	GPL9250
GSM539845	20605486	109317	2430148	GPL9250
GSM539855	20605486	421880	4601312	GPL9250
GSM539857	20605486	189504	6893694	GPL9250
GSM539858	20605486	288454	7668830	GPL9250
GSM539859	20605486	232565	2281091	GPL9250
GSM539863	20605486	494423	21878884	GPL9250
GSM539879	20605486	339849	4950509	GPL9250
GSM539856	20605486	239553	6635256	GPL9250
ERR232499	23704326	2325648	16143159	GPL10599
ERR232500	23704326	839888	42867986	GPL10599
DRA000221	21864382	604594	1131742
GSM893567		38586	283630
GSM893569		73171	354188
GSM893584		196477	678724
GSM893585		199782	1382318
GSM416754	19703394	196933	4725064	GPL9052
GSM416755	19703394	197895	2843439	GPL9052
GSM416760	19703394	305824	3589898	GPL9052
GSM416761	19703394	257546	4870731	GPL9052
GSM402329	19749744	175848	273802	GPL9052
GSM980242	23203880	878832	2147483647	GPL9115
GSM980246	23203880	71461	1395289	GPL11154
GSM980251	23203880	2008161	30635118	GPL11154
GSM980253	23203880	1368556	31721020	GPL11154
GSM980255	23203880	1647615	37659701	GPL11154
GSM980257	23203880	700868	26516923	GPL11154
GSM980258	23203880	1501234	36257124	GPL11154
GSM980259	23203880	1370933	31381248	GPL11154
GSM980260	23203880	1346397	27930326	GPL11154
GSM980261	23203880	566562	2147483647	GPL9115
GSM980262	23203880	774799	2147483647	GPL9115
GSM980263	23203880	489533	2147483647	GPL9115
GSM980266	23203880	791814	2147483647	GPL9115
GSM980267	23203880	591852	2147483647	GPL9115
GSM980270	23203880	81036	107049732	GPL9115
GSM980271	23203880	285422	327887192	GPL9115
GSM548638	20620952	86985	2578529	GPL9052
GSM548639	20620952	434410	6002007	GPL9052
GSM450598	20944595	719903	5560917	GPL9115
GSM450604	20944595	464744	4910343	GPL9115
GSM450605	20944595	1333767	6988251	GPL9115
GSM450607	20944595	571025	6922288	GPL9115
GSM450609	20944595	975209	7843755	GPL9115
GSM980256	23203880	1126523	30505411	GPL11154
GSM450599	20944595	693300	3928085	GPL9115
GSM980265	23203880	176728	422248292	GPL9115
GSM450602	20944595	1387556	6955474	GPL9115
GSM980269	23203880	379594	668298662	GPL9115
GSM450600	20944595	745804	7290988	GPL9115
GSM980245	23203880	75383	1004150	GPL11154
GSM980239	23203880	596397	2147483647	GPL9115
GSM980252	23203880	1474735	35684685	GPL11154
GSM980240	23203880	969504	2147483647	GPL9115
GSM980247	23203880	52831	909644	GPL11154
GSM980249	23203880	1684490	36733861	GPL11154
GSM450603	20944595	428446	4775260	GPL9115
GSM450606	20944595	611874	6528776	GPL9115
GSM980250	23203880	1346666	34146769	GPL11154
GSM980272	23203880	51455	41135934	GPL9115
GSM450601	20944595	1828037	7328694	GPL9115
GSM980268	23203880	167722	201750344	GPL9115
GSM980264	23203880	480684	2147483647	GPL9115
GSM450608	20944595	851512	6433572	GPL9115
GSM450597	20944595	487566	4740653	GPL9115
GSM980248	23203880	339088	2147483647	GPL9115
GSM980241	23203880	1051771	2147483647	GPL9115
GSM980243	23203880	643015	2147483647	GPL9115
GSM980254	23203880	825468	30404111	GPL11154
GSM980244	23203880	118003	1212683	GPL11154
GSM450610	20944595	793220	7286769	GPL9115
GSM416758	19703394	203215	4283047	GPL9052
GSM416759	19703394	205119	3177187	GPL9052
GSM416733	19703394	223708	1987906	GPL9052
GSM438362	21289626	1631660	8255516	GPL9115
GSM450239	21289626	1379462	11093522	GPL9115
GSM438364	21289626	599780	7676674	GPL9115
GSM416756	19703394	305574	3404850	GPL9052
GSM416757	19703394	116242	3537378	GPL9052
GSM337570	19026782	5302	20448	GPL9178
GSM337571	19026782	11127	42604	GPL9178
GSM510469	20413612	173475	1727881	GPL9052
GSM510470	20413612	116903	953702	GPL9052
GSM510471	20413612	175486	3684077	GPL9052
GSM510472	20413612	186824	3928136	GPL9052
GSM510473	20413612	283570	4243234	GPL9115
GSM510474	20413612	318646	4002867	GPL9115
GSM510475	20413612	1674361	12321069	GPL9115
GSM510476	20413612	227195	2791305	GPL9115
GSM510477	20413612	289864	5286876	GPL9115
GSM510478	20413612	278554	6469538	GPL9115
GSM510479	20413612	238705	3821054	GPL9115
GSM510480	20413612	278368	5457825	GPL9115
GSM510481	20413612	281499	4868592	GPL9115
GSM510482	20413612	463983	8103851	GPL9115
GSM458535	20300190	63868	5294112	GPL9115
GSM458536	20300190	13995	1582864	GPL9115
GSM458537	20300190	26029	4595754	GPL9115
GSM458538	20300190	12865	1359413	GPL9115
GSM458539	20300190	14720	1144555	GPL9115
GSM458540	20300190	36980	3475007	GPL9115
GSM458541	20300190	18618	1887489	GPL9115
GSM458542	20300190	29612	2227147	GPL9115
GSM458543	20300190	23109	1988213	GPL9115
GSM458544	20300190	31814	1932473	GPL9115
GSM458545	20300190	19977	2198274	GPL9115
GSM458546	20300190	22487	2076773	GPL9115
GSM274171	18392026	24105	131190	GPL6584
GSM416753	19703394	368948	3950412	GPL9052
GSM755026	21723171	2140254	2147483647	GPL9115
GSM755025	21723171	657243	2147483647	GPL9115
GSM755027	21723171	1232876	2147483647	GPL9115
GSM532872	20459774	36479	123319	GPL9052
GSM532874	20459774	224296	469658	GPL9052
GSM532876	20459774	434243	1027023	GPL9052
GSM532878	20459774	46293	150566	GPL9052
GSM532888	20459774	13188	40885	GPL9052
GSM532892	20459774	303346	945218	GPL9052
GSM532900	20459774	259246	1022610	GPL9052
GSM532902	20459774	47495	82209	GPL9052
GSM532910	20459774	333498	943357	GPL9052
GSM532914	20459774	332650	1357131	GPL9052
GSM532922	20459774	404302	1054392	GPL9052
GSM532924	20459774	474274	1589104	GPL9052
GSM532928	20459774	187240	308149	GPL9052
GSM532904	20459774	154742	476080	GPL9052
GSM532886	20459774	110701	323915	GPL9052
GSM532882	20459774	9836	15776	GPL9052
GSM532880	20459774	102944	249561	GPL9052
GSM532896	20459774	313205	1349740	GPL9052
GSM532916	20459774	202813	731859	GPL9052
GSM532884	20459774	43478	131059	GPL9052
GSM532898	20459774	26774	45116	GPL9052
GSM532890	20459774	40642	131112	GPL9052
GSM532894	20459774	246649	811980	GPL9052
GSM532918	20459774	29639	66075	GPL9052
GSM532906	20459774	12442	28071	GPL9052
GSM532926	20459774	63931	129538	GPL9052
GSM532930	20459774	9210	17082	GPL9052
GSM532908	20459774	60537	131159	GPL9052
GSM532920	20459774	636364	974575	GPL9052
GSM532912	20459774	153106	367589	GPL9052
GSM532871	20459774	52682	239009	GPL9052
GSM532873	20459774	16728	419161	GPL9052
GSM532875	20459774	24227	209711	GPL9052
GSM532879	20459774	58344	429477	GPL9052
GSM532881	20459774	14988	132702	GPL9052
GSM532883	20459774	64756	229895	GPL9052
GSM532887	20459774	47266	216506	GPL9052
GSM532889	20459774	19185	90426	GPL9052
GSM532893	20459774	574438	1377790	GPL9052
GSM532895	20459774	358503	2092488	GPL9052
GSM532897	20459774	254774	1420540	GPL9052
GSM532899	20459774	211130	1656226	GPL9052
GSM532915	20459774	108162	579273	GPL9052
GSM532917	20459774	122312	649267	GPL9052
GSM532919	20459774	107973	258413	GPL9052
GSM532925	20459774	270778	637999	GPL9052
GSM532891	20459774	117113	424408	GPL9052
GSM532903	20459774	291267	1638719	GPL9052
GSM532885	20459774	50045	172752	GPL9052
GSM532877	20459774	87141	417098	GPL9052
GSM532901	20459774	242827	1165047	GPL9052
GSM532929	20459774	34731	91786	GPL9052
GSM532907	20459774	172064	1070205	GPL9052
GSM532913	20459774	586057	2847513	GPL9052
GSM532923	20459774	109333	482641	GPL9052
GSM532927	20459774	145995	231418	GPL9052
GSM532921	20459774	563951	2746517	GPL9052
GSM532905	20459774	120383	676665	GPL9052
GSM532911	20459774	24622	48764	GPL9052
GSM532909	20459774	266929	1724000	GPL9052
GSM531974	21316602	338920	8790059	GPL9052
GSM531975	21316602	282481	12158202	GPL9052
GSM531976	21316602	238527	11431293	GPL9052
GSM531977	21316602	354579	9202340	GPL9052
GSM531978	21316602	259732	8692417	GPL9052
GSM531979	21316602	372459	7593352	GPL9052
GSM531980	21316602	359004	8439242	GPL9052
GSM531981	21316602	315843	8355962	GPL9052
GSM531982	21316602	328235	8115379	GPL9052
GSM531983	21316602	652645	12391815	GPL9052
GSM531984	21316602	423342	12596519	GPL9052
GSM531985	21316602	437520	7439018	GPL9052
GSM531986	21316602	2543984	12761822	GPL9052
GSM531987	21316602	369931	11199235	GPL9052
GSM531988	21316602	618693	11621575	GPL9052
GSM494809	20459673	791275	4991625	GPL9052
GSM494810	20459673	165813	3273563	GPL9052
GSM494811	20459673	1040349	5349912	GPL9052
GSM494812	20459673	430132	6144290	GPL9052
GSM518472	20622877	465222	5784161	GPL9115
GSM518473	20622877	291537	5533543	GPL9115
GSM518474	20622877	246034	4149347	GPL9115
GSM497071	20733160	2230014	8565717	GPL9052
GSM497068	20733160	2101074	10009313	GPL9052
GSM497067	20733160	2579773	10185200	GPL9052
GSM497072	20733160	1019138	8567403	GPL9052
GSM380327	20733160	53381	543889	GPL9052
GSM380330	20733160	570826	1784874	GPL9052
GSM497055	20733160	2169752	6021006	GPL9052
GSM380328	20733160	707917	4610269	GPL9052
GSM497056	20733160	971684	6514966	GPL9052
GSM497059	20733160	1716564	5366218	GPL9052
GSM380323	20733160	904419	4996777	GPL9052
GSM497066	20733160	2279974	9223984	GPL9052
GSM497058	20733160	1079886	6184401	GPL9052
GSM497064	20733160	2119674	9417984	GPL9052
GSM380325	20733160	1782876	4033160	GPL9052
GSM380324	20733160	1602627	4645533	GPL9052
GSM380326	20733160	927438	4766124	GPL9052
GSM497074	20733160	318818	7909074	GPL9052
GSM497069	20733160	350582	711850	GPL9052
GSM380329	20733160	2940428	7857928	GPL9052
GSM497065	20733160	3214434	12955674	GPL9052
GSM497063	20733160	1240941	5913501	GPL9052
GSM497062	20733160	912396	6668686	GPL9052
GSM497057	20733160	1704956	7679490	GPL9052
GSM497075	20733160	514786	6824165	GPL9052
GSM497070	20733160	1487147	9026327	GPL9052
GSM497077	20733160	149464	1070271	GPL9052
GSM497073	20733160	430688	8819564	GPL9052
GSM497061	20733160	1084296	7195805	GPL9052
GSM497060	20733160	1951395	7724271	GPL9052
GSM497076	20733160	116848	1253227	GPL9052
GSM343282	19151725	528081	2269712	GPL9311
GSM343283	19151725	650351	2717070	GPL9311
GSM343284	19151725	496791	2697931	GPL9311
GSM343285	19151725	413717	2122586	GPL9311
GSM636845	PMC3188532	303316	7584979	GPL10945
GSM636848	PMC3188532	715368	11711196	GPL10945
GSM636844	PMC3188532	399895	11081601	GPL10945
GSM636847	PMC3188532	307425	10371738	GPL10945
GSM636846	PMC3188532	102529	10317286	GPL10945
GSM636849	PMC3188532	114597	10511654	GPL10945
GSM336086	19460142	2599068	9886247	GPL9309
GSM336060	19460142	1314284	7504005	GPL9309
GSM336059	19460142	1192908	7771243	GPL9309
GSM336058	19460142	1725185	7360156	GPL9309
GSM336056	19460142	1695809	8239569	GPL9309
GSM336055	19460142	1832504	8002027	GPL9309
GSM336052	19460142	4314900	9262968	GPL9309
GSM139137	17174894	181673	850870	GPL11099
GSM378784	19755563	23332	181849	GPL8270
GSM604032	21129974	27898	118811	GPL11014
GSM604033	21129974	44902	221404	GPL11014
GSM604034	21129974	53484	224377	GPL11014
GSM604035	21129974	50044	325628	GPL11014
GSM1017672	23363624	1898583	14037744	GPL16138
GSM1017671	23363624	6215861	29539071	GPL16138
GSM1017670	23363624	2435478	12501722	GPL13657
GSM1017669	23363624	2853518	12775163	GPL13657
GSM1017668	23363624	7815010	34047040	GPL13657
GSM1017673	23363624	2530690	13893036	GPL16138
GSM1017674	23363624	7365185	26558090	GPL16141
GSM1017675	23363624	5628731	21795136	GPL16141
GSM1017676	23363624	2658276	13312181	GPL16141
GSM422538	19615057	238135	918033	GPL9330
GSM1132722	23895045	30053	10229883	GPL11154
GSM1132723	23895045	26059	9921852	GPL11154
GSM1132724	23895045	38544	9984456	GPL11154
GSM1132725	23895045	29221	11664303	GPL11154
GSM1132726	23895045	30961	12328471	GPL11154
GSM1132727	23895045	25068	9960111	GPL11154
GSM1132728	23895045	67895	18504275	GPL11154
GSM1132729	23895045	52327	22033857	GPL11154
GSM1132730	23895045	72460	16000952	GPL11154
GSM1132731	23895045	45868	15124161	GPL11154
GSM1132732	23895045	48058	16182255	GPL11154
GSM1132733	23895045	30990	6616247	GPL11154
GSM1132734	23895045	102757	13795379	GPL11154
GSM1132735	23895045	59596	16373815	GPL11154
GSM1132736	23895045	71028	16905141	GPL11154
GSM1132737	23895045	72190	11114759	GPL11154
GSM1132738	23895045	57793	16500365	GPL11154
GSM1132739	23895045	41290	12698471	GPL11154
GSM1132740	23895045	53109	20934115	GPL11154
GSM1132741	23895045	53731	24564634	GPL11154
GSM1132742	23895045	58453	20506373	GPL11154
GSM1132743	23895045	53750	14877355	GPL11154
GSM1132688	23895045	40635	17589501	GPL11154
GSM1132689	23895045	50469	17130646	GPL11154
GSM1132690	23895045	36540	15003065	GPL11154
GSM1132691	23895045	43513	16478302	GPL11154
GSM1132692	23895045	40684	16828517	GPL11154
GSM1132693	23895045	36965	15969455	GPL11154
GSM1132694	23895045	44899	20739956	GPL11154
GSM1132695	23895045	37669	13158255	GPL11154
GSM1132696	23895045	40279	17542704	GPL11154
GSM1132697	23895045	36597	13269745	GPL11154
GSM1132698	23895045	85963	17297446	GPL11154
GSM1132699	23895045	115510	17255577	GPL11154
GSM1132700	23895045	75265	15334567	GPL11154
GSM1132701	23895045	99945	14641763	GPL11154
GSM1132702	23895045	46905	18926848	GPL11154
GSM1132703	23895045	71918	25609320	GPL11154
GSM1132704	23895045	79402	14801708	GPL11154
GSM1132705	23895045	84648	14397160	GPL11154
GSM1132706	23895045	59992	11436421	GPL11154
GSM1132707	23895045	60385	11522557	GPL11154
GSM1132708	23895045	94439	17187285	GPL11154
GSM1132709	23895045	57650	9271303	GPL11154
GSM1132710	23895045	98271	23451979	GPL11154
GSM1132711	23895045	40283	20405279	GPL11154
GSM1132712	23895045	60182	18925876	GPL11154
GSM1132713	23895045	74903	16415599	GPL11154
GSM1132714	23895045	60887	16594430	GPL11154
GSM1132715	23895045	42063	9191759	GPL11154
GSM1132716	23895045	71818	18823898	GPL11154
GSM1132717	23895045	121289	18579969	GPL11154
GSM1132718	23895045	63674	22230737	GPL11154
GSM1132719	23895045	112417	15717236	GPL11154
GSM1132720	23895045	70638	10516186	GPL11154
GSM1132721	23895045	100728	19187315	GPL11154
GSM1132744	23895045	34660	10519753	GPL11154
GSM1132745	23895045	27996	11610704	GPL11154
GSM1132746	23895045	56151	21904026	GPL11154
GSM1132747	23895045	46159	11450720	GPL11154
GSM1132748	23895045	42811	5018588	GPL11154
GSM1132749	23895045	38773	7886329	GPL11154
GSM1132750	23895045	139071	53916600	GPL11154
GSM1132751	23895045	105064	46760946	GPL11154
GSM1132752	23895045	23757	2947182	GPL11154
GSM1132753	23895045	39494	8253070	GPL11154
GSM1132754	23895045	44368	9272788	GPL11154
GSM1132755	23895045	155957	23016752	GPL11154
GSM1132756	23895045	170283	15293078	GPL11154
GSM1132757	23895045	173441	1804762	GPL11154
GSM1060655	24149843	846526	13852866	GPL9115
GSM1060656	24149843	1252931	18640936	GPL9115
GSM1060657	24149843	919190	7106002	GPL9115
GSM768941	21807764	135932	1589507	GPL10999
GSM768942	21807764	281975	6046793	GPL10999
GSM768943	21807764	499965	6884724	GPL10999
GSM768944	21807764	298563	1881011	GPL10999
GSM768945	21807764	671252	13659837	GPL10999
GSM768946	21807764	435258	5142863	GPL10999
GSM768947	21807764	577666	8524912	GPL10999
GSM768948	21807764	479903	9831536	GPL10999
GSM768949	21807764	462781	14333002	GPL10999
GSM768950	21807764	695805	13974175	GPL10999
GSM768951	21807764	441327	12596460	GPL10999
GSM768952	21807764	509307	9389278	GPL10999
GSM768953	21807764	452912	8684236	GPL10999
GSM768954	21807764	340803	11717584	GPL10999
GSM768955	21807764	290637	5200732	GPL10999
GSM768956	21807764	409637	8176821	GPL10999
GSM768957	21807764	344474	9751495	GPL10999
GSM768958	21807764	753363	10524619	GPL10999
GSM768959	21807764	145744	1956215	GPL10999
GSM768960	21807764	268668	6994864	GPL10999
GSM768961	21807764	557880	14656942	GPL10999
GSM768962	21807764	660583	16563218	GPL10999
GSM768963	21807764	769930	14412402	GPL10999
GSM768964	21807764	621690	11535269	GPL10999
GSM768965	21807764	298228	7093087	GPL10999
GSM768966	21807764	160034	1302779	GPL10999
GSM768967	21807764	418139	2435955	GPL10999
GSM768968	21807764	644806	11010554	GPL10999
GSM768969	21807764	507015	5684289	GPL10999
GSM768970	21807764	373553	3716249	GPL10999
GSM768971	21807764	577205	14004182	GPL10999
GSM768972	21807764	449597	12827212	GPL10999
GSM768973	21807764	846051	13896956	GPL10999
GSM768974	21807764	716688	15376192	GPL10999
GSM768975	21807764	445390	7323134	GPL10999
GSM768976	21807764	362339	3519939	GPL10999
GSM768977	21807764	635761	12711141	GPL10999
GSM768978	21807764	608949	10136560	GPL10999
GSM768979	21807764	718682	7344466	GPL10999
GSM768980	21807764	710017	12381120	GPL10999
GSM768981	21807764	364512	3494797	GPL10999
GSM768982	21807764	387525	2489339	GPL10999
GSM768983	21807764	480059	8662419	GPL10999
GSM768984	21807764	450671	9055541	GPL10999
GSM768985	21807764	1055923	18640390	GPL10999
GSM768986	21807764	1198424	16804054	GPL10999
GSM768987	21807764	724166	12658760	GPL10999
GSM768988	21807764	874663	10310606	GPL10999
GSM768989	21807764	632696	5137075	GPL10999
GSM768990	21807764	641513	9679602	GPL10999
GSM768991	21807764	605909	9730267	GPL10999
GSM768992	21807764	684693	10638572	GPL10999
GSM768993	21807764	237293	2165211	GPL10999
GSM768994	21807764	417861	4376749	GPL10999
GSM768995	21807764	446742	9129405	GPL10999
GSM768996	21807764	481766	7095124	GPL10999
GSM768997	21807764	579621	11911219	GPL10999
GSM768998	21807764	498191	9717104	GPL10999
GSM768999	21807764	681310	16988512	GPL10999
GSM769000	21807764	754529	14092691	GPL10999
GSM769001	21807764	477626	10778501	GPL10999
GSM769002	21807764	58252	462113	GPL10999
GSM769003	21807764	680800	14588942	GPL10999
GSM769004	21807764	393364	9639921	GPL10999
GSM769005	21807764	637006	15846266	GPL10999
GSM769006	21807764	593294	14762146	GPL10999
GSM769007	21807764	530020	16056914	GPL10999
SRR172871	21606961	309626	6514909	GPL9115
SRR172872	21606961	476258	6269627	GPL9115
SRR172873	21606961	192487	7589669	GPL9115
SRR172874	21606961	354563	1855774	GPL9115
SRR172875	21606961	360041	1894116	GPL9115
SRR172876	21606961	462317	6796966	GPL9115
SRR172877	21606961	342347	6627392	GPL9115
SRR172878	21606961	449841	7294652	GPL9115
SRR172879	21606961	2261726	10933585	GPL9115
SRR172880	21606961	726427	6320086	GPL9115
GSM530234	21989093	1515740	6140353	GPL9115
GSM530235	21989093	588818	2135248	GPL9115
GSM530236	21989093	632850	2329783	GPL9115
SRR040444	20507594	33258	1928477	GPL9052
SRR040445	20507594	117160	2595828	GPL9052
SRR040446	20507594	124871	2608482	GPL9052
SRR040571	20507594	97152	2709976	GPL9052
SRR040572	20507594	36779	3697562	GPL9052
SRR040573	20507594	69527	1674433	GPL9052
SRR040574	20507594	52049	628598	GPL9052
SRR040575	20507594	75234	3560482	GPL9052
SRR040690	20507594	131676	2293311	GPL9052
SRR040691	20507594	351497	3820532	GPL9052
SRR040798	20507594	29667	3827995	GPL9052
SRR040799	20507594	180583	2327100	GPL9052
SRR040800	20507594	154649	2132791	GPL9052
SRR040801	20507594	193474	4123330	GPL9052
SRR040802	20507594	101334	1132795	GPL9052
GSM1060654	24149843	1231336	12329674	GPL9115
